# Supplementary material for: DM1 Transgenic Mice Exhibit Abnormal Neurotransmitter Homeostasis and Synaptic Plasticity in Association with RNA Foci and Mis-Splicing in the Hippocampus
Source: Int J Mol Sci. 2022 Jan 6;23(2):592. doi: 10.3390/ijms23020592 (PMC8775431; doi:10.3390/ijms23020592)
Supplement: Supplementary file 1 [file ijms-23-00592-s001.zip]

Archive with 1 entries (1 files):
- ijms-1538316-supplementary.pdf
